# Supplementary material for: Lung ultrasound for fluid assessment in patients receiving dialysis—a systematic review
Source: J Nephrol. 2025 Nov 3;38(9):2557–70. doi: 10.1007/s40620-025-02435-x (PMC12712114; doi:10.1007/s40620-025-02435-x)
Supplement: Supplementary file 2 — Supplementary file2 (XLSX 15 KB) [file 40620_2025_2435_MOESM2_ESM.xlsx]

## Sheet: QUADAS-2
		Patient selection					Index test(s)				Reference Standard				Flow and Timing
		A. Risk of bias				B. Concerns regarding applicability	A. Risk of bias			B. Concerns regarding applicability	A. Risk of bias			B. Concerns of applicability	A. Risk of bias
		1. Was a consecutive, convenience or random sample of patients enrolled?	2. Was a case-control design avoided?	3. Did the study avoid inappropriate exclusions in relation to this review?	4. JUDGEMENT: Could the selection of patients have introduced bias?	5. JUDGEMENT: Are there concerns that the included patients do not match the review question?	6. Were the index test results interpreted without knowledge of the results of the reference standard?	7. If a threshold was used, was it pre-specified? If no threshold = high	8. JUDGEMENT: Could the conduct or interpretation of the index test have introduced bias?	9. JUDGEMENT: Are there concerns that the index test, its conduct, or interpretation differ from the review question?	10. Is the reference standard likely to correctly classify the target condition? If >=1 ref standard is poor then "no"	11. Were the reference standard results interpreted without knowledge of the results of the index test?	12. JUDGEMENT: Could the reference standard, its conduct, or its interpretation have introduced bias?	13. JUDGEMENT: Are there concerns that the target condition as defined by the reference standard does not match the review question?	14. Was there an appropriate interval between index test(s) and reference standard? Defined as within 24 hours.	15. Did all patients receive a reference standard?	16. Did all patients receive the same reference standard?	17. Were all patients included in the analysis?	18. JUDGEMENT: Could the patient flow have introduced bias?
Author	Year	Yes, no, unclear	Yes, no, unclear	Yes, no, unclear	High, low, unclear	High, low, unclear	Yes, no, unclear	Yes, no, unclear	High, low, unclear	High, low, unclear	Yes, no, unclear	Yes, no, unclear	High, low, unclear	High, low, unclear	Yes, no, unclear	Yes, no, unclear	Yes, no, unclear	Yes, no, unclear	High, low, unclear
Alexiadris, G	2017	Yes	yes	unclear	Unclear	Low	Unclear	Yes	Unclear	Low	Yes	Unclear	Low	Low	Yes	Yes	Yes	Yes	Unclear
Allinovi, M	2022	Yes	yes	Yes	Low	Low	yes	Yes	Low	Low	Yes	Yes	Low	Low	Yes	Yes	Yes	Yes	Low
Annamalai, I	2019	Yes	yes	unclear	Unclear	Low	Unclear	Yes	Unclear	Low	Yes	Unclear	Low	Low	Yes	Yes	Yes	Yes	Low
Bobot, M	2021	Yes	yes	unclear	Unclear	Low	yes	Yes	Low	Low	No	Yes	High	High	Yes	Yes	Yes	Yes	Low
Tan, G	2022	yes	yes	yes	Low	Low	unclear	yes	Unclear	Low	yes	yes	Low	Low	Yes	yes	yes	yes	Low

## Sheet: RoB2
		Domain 1: Risk of bias arising from the randomization process				Domain 2: Risk of bias due to deviations from the intended interventions (effect of assignment to intervention)								Domain 2: Risk of bias due to deviations from the intended interventions (effect of adhering to intervention)							Domain 3: Risk of bias due to missing outcome data					Domain 4: Risk of bias in measurement of the outcome						Domain 5: Risk of bias in selection of the reported result				Overall risk of bias
		Signalling question			Risk-of-bias judgement	Signalling question							Risk-of-bias judgement	Signalling questions						Risk-of-bias judgement	Signalling questions				Risk-of-bias judgement	Signalling questions					Risk-of-bias judgement	Signalling questions			Risk-of-bias judgement
		1.1 Was the allocation sequence random?	1.2 Was the allocation sequence concealed until participants were enrolled and assigned to interventions?	1.3 Did baseline differences between intervention groups suggest a problem with the randomization process?		2.1. Were participants aware of their assigned intervention during the trial?	2.2. Were carers and people delivering the interventions aware of participants' assigned intervention during the trial?	2.3. If Y/PY/NI to 2.1 or 2.2: Were there deviations from the intended intervention that arose because of the trial context?	2.4 If Y/PY to 2.3: Were these deviations likely to have affected the outcome?	2.5. If Y/PY/NI to 2.4: Were these deviations from intended intervention balanced between groups?	2.6 Was an appropriate analysis used to estimate the effect of assignment to intervention?	2.7 If N/PN/NI to 2.6: Was there potential for a substantial impact (on the result) of the failure to analyse participants in the group to which they were randomized?		2.1. Were participants aware of their assigned intervention during the trial?	2.2 Were carers and people delivering the interventions aware of participants' assigned intervention during the trial?	2.3. [If applicable:] If Y/PY/NI to 2.1 or 2.2: Were important non- protocol interventions balanced across intervention groups?	2.4. [If applicable:] Were there failures in implementing the intervention that could have affected the outcome?	2.5. [If applicable:] Was there non-adherence to the assigned intervention regimen that could have affected participants’ outcomes?	2.6. If N/PN/NI to 2.3, or Y/PY/NI to 2.4 or 2.5: Was an appropriate analysis used to estimate the effect of adhering to the intervention?		3.1 Were data for this outcome available for all, or nearly all, participants randomized?	3.2 If N/PN/NI to 3.1: Is there evidence that the result was not biased by missing outcome data?	3.3 If N/PN to 3.2: Could missingness in the outcome depend on its true value?	3.4 If Y/PY/NI to 3.3: Is it likely that missingness in the outcome depended on its true value?		4.1 Was the method of measuring the outcome inappropriate?	4.2 Could measurement or ascertainment of the outcome have differed between intervention groups?	4.3 If N/PN/NI to 4.1 and 4.2: Were outcome assessors aware of the intervention received by study participants?	4.4 If Y/PY/NI to 4.3: Could assessment of the outcome have been influenced by knowledge of intervention received?	4.5 If Y/PY/NI to 4.4: Is it likely that assessment of the outcome was influenced by knowledge of intervention received?		5.1 Were the data that produced this result analysed in accordance with a pre-specified analysis plan that was finalized before unblinded outcome data were available for analysis?	5.2 Selected from multiple outcomes?	5.3 Selected from multiple analyses?
Author	Year	Y/PY/PN/N/NI	Y/PY/PN/N/NI	Y/PY/PN/N/NI	Low / High / Some concerns	Y/PY/PN/N/NI	Y/PY/PN/N/NI	NA/Y/PY/PN/N/NI	NA/Y/PY/PN/N/NI	NA/Y/PY/PN/N/NI	Y/PY/PN/N/NI	NA/Y/PY/PN/N/NI	Low / High / Some concerns	Y/PY/PN/N/NI	Y/PY/PN/N/NI	NA/Y/PY/PN/N/NI	NA/Y/PY/PN/N/NI	NA/Y/PY/PN/N/NI	NA/Y/PY/PN/N/NI	Low / High / Some concerns	Y/PY/PN/N/NI	NA/Y/PY/PN/N	NA/Y/PY/PN/N/NI	NA/Y/PY/PN/N/NI	Low / High / Some concerns	Y/PY/PN/N/NI	Y/PY/PN/N/NI	NA/Y/PY/PN/N/NI	NA/Y/PY/PN/N/NI	NA/Y/PY/PN/N/NI	Low / High / Some concerns	Y/PY/PN/N/NI	Y/PY/PN/N/NI	Y/PY/PN/N/NI	Low / High / Some concerns	Low / High / Some concerns
Loutradis, C	2021	Y/PY	NI	PN/N	Low risk	Y/PY	Y/PY	PN/N			NI	PN/N	Some concerns	Y/PY	Y/PY	Y/PY	PN/N	PN/N		low risk	Y/PY				Low risk	PN/N	PN/N	Y/PY	Y/PY	N/PN	some concerns	NI	PN/N	PN/N	Some concerns	Som concerns
Loutradis, C	2019	Y/PY	NI	PN/N	Low risk	Y/PY	Y/PY	PN/N			NI	PN/N	Some concerns	Y/PY	Y/PY	Y/PY	PN/N	PN/N		low risk	Y/PY				Low risk	PN/N	PN/N	Y/PY	Y/PY	N/PN	some concerns	NI	PN/N	PN/N	Some concerns	Som concerns
Loutradis, C	2018	Y/PY	NI	PN/N	Low risk	Y/PY	Y/PY	PN/N			NI	PN/N	Some concerns	Y/PY	Y/PY	Y/PY	PN/N	PN/N		low risk	Y/PY				Low risk	PN/N	PN/N	Y/PY	Y/PY	N/PN	some concerns	NI	PN/N	PN/N	Some concerns	Som concerns
Loutradis, C	2019	Y/PY	NI	PN/N	Low risk	Y/PY	Y/PY	PN/N			NI	PN/N	Some concerns	Y/PY	Y/PY	Y/PY	PN/N	PN/N		low risk	Y/PY				Low risk	PN/N	PN/N	Y/PY	Y/PY	N/PN	some concerns	NI	PN/N	PN/N	Some concerns	Som concerns
Loutradis, C	2019	Y/PY	NI	PN/N	Low risk	Y/PY	Y/PY	PN/N			NI	PN/N	Some concerns	Y/PY	Y/PY	Y/PY	PN/N	PN/N		low risk	Y/PY				Low risk	PN/N	PN/N	Y/PY	Y/PY	N/PN	some concerns	NI	PN/N	PN/N	Some concerns	Som concerns
Siriopol, D	2016	Y/PY	NI	PN/N	Low risk	Y/PY	Y/PY	PN/N			NI	PN/N	Some concerns	Y/PY	Y/PY	Y/PY	PN/N	PN/N		Low risk	Y/PY				Low risk	PN/N	PN/N	Y/PY	Y/PY	N/PN	some concerns	NI	PN/N	PN/N	Some concerns	Some concerns
Zoccali, C	2021	NI	NI	PN/N	Some concerns	Y/PY	Y/PY	PN/N			NI	PN/N	Some concerns	Y/PY	Y/PY	Y/PY	PN/N	PN/N		Low risk	Y/PY				Low risk	PN/N	PN/N	Y/PY	Y/PY	N/PN	some concerns	NI	PN/N	PN/N	Some concerns	Some concerns
